# Supplementary material for: New Concept for the Facile Fabrication of Core–Shell CuO@CuFe2O4 Photocathodes for PEC Application
Source: Materials (Basel). 2022 Jan 28;15(3):1029. doi: 10.3390/ma15031029 (PMC8839972; doi:10.3390/ma15031029)
Supplement: Supplementary file 1 [file materials-15-01029-s001.zip]

Archive with 1 entries (1 files):
- materials-1558196-supplementary.pdf
